# Supplementary material for: Hepatic Steatosis and Fibrosis in Chronic Inflammatory Bowel Disease
Source: J Clin Med. 2022 May 6;11(9):2623. doi: 10.3390/jcm11092623 (PMC9105667; doi:10.3390/jcm11092623)
Supplement: Supplementary file 1 [file jcm-11-02623-s001.zip]

Archive with 1 entries (1 files):
- jcm-1647895-supplementary.pdf
